# Supplementary material for: Influence of an Antioxidant Nanomaterial on Oral Tablet Formulation: Flow Properties and Critical Quality Attributes
Source: Antioxidants (Basel). 2025 Jul 5;14(7):829. doi: 10.3390/antiox14070829 (PMC12291767; doi:10.3390/antiox14070829)
Supplement: Supplementary file 1 [file antioxidants-14-00829-s001.zip]

Archive with 1 entries (1 files):
- antioxidants-3703947-supplementary.pdf
